# Supplementary material for: Synthesis, Experimental and Theoretical Study of Azidochromones
Source: Molecules. 2022 Apr 20;27(9):2636. doi: 10.3390/molecules27092636 (PMC9105743; doi:10.3390/molecules27092636)
Supplement: Supplementary file 1 [file molecules-27-02636-s001.zip]

Archive with 1 entries (1 files):
- molecules-1599380-SI.pdf
